# Supplementary material for: Statins for major depressive disorder: A systematic review and meta-analysis of randomized controlled trials
Source: PLoS One. 2021 Mar 30;16(3):e0249409. doi: 10.1371/journal.pone.0249409 (PMC8009386; doi:10.1371/journal.pone.0249409)
Supplement: S1 Table — (XLSX) [file pone.0249409.s003.xlsx]

## Sheet: Foglio1
Study ID	n_treatment	n_control	All_AE			nausea			vomiting			headache			fever			flu-like syndrome			cold			rhinitis			cough			pain			dry mouth			increased appetite			decreased appetite			abdominal pain			constipation			diarrhea
			total	treatment	control	total	treatment	control	total	treatment	control	total	treatment	control	total	treatment	control	total	treatment	control	total	treatment	control	total	treatment	control	total	treatment	control	total	treatment	control	total	treatment	control	total	treatment	control	total	treatment	control	total	treatment	control	total	treatment	control	total	treatment
Abbasi 2015	29	29	5	5	0																												1	1	0				2	2	0				1	1	0
Ghanizadeh 2013	34	34	104	57	47	32	16	16	8	4	4																												9	8	1	10	7	3	2	0	2	4	1
Gougol 2015	24	24	9
Haghighi 2014	30	30	36									11						2						4																		2			4
Berk 2020	48	42	87	50	37	10	5	5	3	2	1	19	11	8	3	3	0	3	1	2	14	7	7				4	2	2	10	5	5
[truncated: 64 more columns]
